# Supplementary material for: An Interactive Mock Paging Curriculum to Prepare New Internal Medicine Interns for Inpatient Wards
Source: MedEdPORTAL. 2021 Jan 13;17:11082. doi: 10.15766/mep_2374-8265.11082 (PMC7809929; doi:10.15766/mep_2374-8265.11082)
Supplement: Supplementary file 1 — Intern Guide Day 1.docxIntern Guide Day 2.docxFacilitator Guide Day 1.docxFacilitator Guide Day 2.docxEKG for Tachycardia Case.pdfSession Evaluation.docxKnowledge Test.docxAnswer Key for Knowledge Test.docx [file mep_2374-8265.11082-s001.zip]

Archive with 9 entries (9 files):
- _Educational_Summary_Report_11082.pdf
- A. Intern Guide Day 1.docx
- B. Intern Guide Day 2.docx
- C. Facilitator Guide Day 1.docx
- D. Facilitator Guide Day 2.docx
- E. EKG for Tachycardia Case.pdf
- F. Session Evaluation.docx
- G. Knowledge Test.docx
- H. Answer Key for Knowledge Test.docx
